# Supplementary material for: Spatial Genetic Structure and Pathogenic Race Composition at the Field Scale in the Sunflower Downy Mildew Pathogen, Plasmopara halstedii
Source: J Fungi (Basel). 2022 Oct 14;8(10):1084. doi: 10.3390/jof8101084 (PMC9605284; doi:10.3390/jof8101084)
Supplement: Supplementary file 1 [file jof-08-01084-s001.zip]

Archive with 1 entries (1 files):
- jof-1806517-supplementary.pdf
